# Supplementary material for: A high confidence, manually validated human blood plasma protein reference set
Source: BMC Med Genomics. 2008 Sep 15;1:41. doi: 10.1186/1755-8794-1-41 (PMC2563020; doi:10.1186/1755-8794-1-41)
Supplement: Additional file 2 — List of 697 high confidence plasma proteins identified in this study. [file 1755-8794-1-41-S2.xls]

## Sheet: BPPD query
Accession	IPI	MW	Name
Q96SB0	IPI00045547	11594	Anti-streptococcal/anti-myosin immunoglobulin lambda light chain variable region [Fragment]
Q8IZD8	IPI00383603	10374	Anti-thyroglobulin light chain variable region [Fragment]
Q96PQ8	IPI00382606	75553	Factor VII active site mutant immunoconjugate - Homo sapiens (Human)
Q6GMW4	IPI00448800	24855	Hypothetical protein
Q8NEJ1	IPI00785200	25024	Hypothetical protein
Q6GMX0	IPI00784661	25807	Hypothetical protein
Q6PIL8	IPI00784669/IPI00430808	25834	Hypothetical protein
Q8TCD0	IPI00549303/IPI00550731/IPI00472961	26235	Hypothetical protein
Q6P491	IPI00440577	26246	Hypothetical protein
Q6GMX1	IPI00448925/IPI00176878/IPI00386142	52286	Hypothetical protein
Q6MZQ6	IPI00423463/IPI00784842/IPI00382478/IPI00472345	52043	Hypothetical protein DKFZp686G11190; contains Ig conserved domains by BLAST
Q6N096	IPI00448925/IPI00334643	50927	Hypothetical protein DKFZp686I15196, contains Ig-related conserved domains by BLAST
Q6N030	IPI00472610/IPI00418153	57020	Hypothetical protein DKFZp686I15212
Q6MZX9	IPI00784950/IPI00384948/IPI00784758	52235	Hypothetical protein DKFZp686M08189
Q6MZX7	IPI00550640/IPI00784998	52420	Hypothetical protein DKFZp686M24218, contains Ig-related conserved domains by BLAST
Q6N089	IPI00448925/IPI00645363/IPI00384938/IPI00412611	51725	Hypothetical protein DKFZp686P15220, contains Ig-related conserved domains by BLAST
Q96K68	IPI00386879	53088	Hypothetical protein FLJ14473
Q6ZVX0	IPI00784830	52875	Hypothetical protein FLJ41981
Q6P5S3	IPI00382938/IPI00448800/IPI00785164/IPI00477644/IPI00784713/IPI00396153	24928	Hypothetical protein, contains conserved Ig domains by BLAST
Q6P5S8	IPI00784865/IPI00430820	25773	Hypothetical protein, possesses Ig-related conserved domains by BLAST
HIT000022199	IPI00550584	53197	Ig alpha-1 chain C region
HIT000022809	IPI00385557/IPI00382534/IPI00550663	53875	Ig alpha-1 chain C region
	IPI00550224	57171	Ig alpha-1 chain C region
P01880	IPI00163446	42126	Ig delta chain C region
P80422	IPI00385686	11787	Ig gamma lambda chain V-II region DOT
HIT000022213	IPI00549462	50988	Ig gamma-1 chain C region
HIT000038646	IPI00448938/IPI00550438/IPI00419517	52295	Ig gamma-1 chain C region
HIT000036606	IPI00549998	52514	Ig gamma-1 chain C region
HIT000023346	IPI00784822	53406	Ig gamma-1 chain C region
HIT000023647	IPI00550647/IPI00423464/IPI00382497	54426	Ig gamma-1 chain C region
P01761	IPI00382455/IPI00382472/IPI00470652/IPI00550086	13732	Ig heavy chain V-I region SIE
P01825	IPI00382540	12790	Ig heavy chain V-II region NEWM
P01824	IPI00382539	14117	Ig heavy chain V-II region WAH
	IPI00382482	13773	Ig heavy chain V-III region CAM
	IPI00382483	13271	Ig heavy chain V-III region GA
P01780	IPI00382499	12284	Ig heavy chain V-III region JON
P01772	IPI00382489	13718	Ig heavy chain V-III region KOL
P01770	IPI00382486	12845	Ig heavy chain V-III region NIE
P01763	IPI00382476	12124	Ig heavy chain V-III region WEA
HIT000008248	IPI00550315	22073	Ig kappa chain C region
ENSP00000295410	IPI00161229	12061	Ig kappa chain C region (12 kDa protein)
XP_497855	IPI00454724	40719	Ig kappa chain V region (A2), Predicted similarity
P01593	IPI00387022	11992	Ig kappa chain V-I region AG
P01594	IPI00003111	11939	Ig kappa chain V-I region AU
P04430	IPI00158034/IPI00385555	11840	Ig kappa chain V-I region BAN
P01596	IPI00387024	11292	Ig kappa chain V-I region CAR
P01597	IPI00387025	11382	Ig kappa chain V-I region DEE
P01601	IPI00430847/IPI00479883	12800	Ig kappa chain V-I region HK101 [Precursor] [Fragment]
P01602	IPI00478600/IPI00387026	12769	Ig kappa chain V-I region HK102 [Precursor] [Fragment]
P01604	IPI00387096	12127	Ig kappa chain V-I region Kue
P01605	IPI00387097	11834	Ig kappa chain V-I region Lay
P01612	IPI00387105	11870	Ig kappa chain V-I region Mev
P01613	IPI00387106	11673	Ig kappa chain V-I region Ni
P01607	IPI00387099	11902	Ig kappa chain V-I region Rei
P01608	IPI00387100	11782	Ig kappa chain V-I region Roy
P01610	IPI00003469	11840	Ig kappa chain V-I region WEA
P01614	IPI00387107	12676	Ig kappa chain V-II region Cum
P01615	IPI00387109	11969	Ig kappa chain V-II region FR
P01616	IPI00387110	10825	Ig kappa chain V-II region MIL
P06310	IPI00550731	14707	Ig kappa chain V-II region RPMI 6410 [Precursor]
P01619	IPI00387113	11121	Ig kappa chain V-III region B6
P04207	IPI00384401/IPI00385253	14275	Ig kappa chain V-III region CLL [Precursor]
P06311	IPI00386131	14070	Ig kappa chain V-III region IARC/BL41 [Precursor]
P01621	IPI00387116/IPI00030205	10729	Ig kappa chain V-III region NG9 [Precursor] [Fragment]
P01624	IPI00387119	11922	Ig kappa chain V-III region POM
P01620	IPI00387115	11775	Ig kappa chain V-III region SIE
P01622	IPI00387117	11788	Ig kappa chain V-III region Ti
P04433	IPI00784430	12575	Ig kappa chain V-III region VG [Precursor] [Fragment]
P04434	IPI00024138	12758	Ig kappa chain V-III region VH [Precursor] [Fragment]
P01623	IPI00387118	11746	Ig kappa chain V-III region WOL
P01625	IPI00550048/IPI00387120	12640	Ig kappa chain V-IV region Len
Q6GMX4	IPI00719373	24810	Ig lambda chain C regions
HIT000014643	IPI00551005/IPI00450309	64770	Ig lambda chain C regions
ENSP00000345423	IPI00154742	24971	Ig lambda chain C regions, IGLC1
P04211	IPI00022890	12380	Ig lambda chain V region 4A [Precursor]
P01700	IPI00382420	11896	Ig lambda chain V-I region HA
P06887	IPI00386574	11643	Ig lambda chain V-I region MEM
P01701	IPI00382421	11453	Ig lambda chain V-I region NEW
P01703	IPI00382422	10904	Ig lambda chain V-I region NEWM
P01699	IPI00387161	11515	Ig lambda chain V-I region VOR
P01710	IPI00382431	11785	Ig lambda chain V-II region BO
P01706	IPI00382425	11650	Ig lambda chain V-II region BOH
P01708	IPI00003947	11506	Ig lambda chain V-II region BUR
P04209	IPI00385255	11581	Ig lambda chain V-II region NIG-84
P01707	IPI00382426	11561	Ig lambda chain V-II region TRO
P80748	IPI00785050/IPI00385985	11935	Ig lambda chain V-III region LOI
P01714	IPI00382436	11393	Ig lambda chain V-III region SH
P01717	IPI00382440/IPI00386576	11517	Ig lambda chain V-IV region Hil
P06889	IPI00386576	11143	Ig lambda chain V-IV region MOL
P01719	IPI00382442	11343	Ig lambda chain V-V region DEL
XP_377761	IPI00456782	47531	Ig lambda light chain leader and V-region, PREDICTED: similar to
O95784	IPI00242956	572069	IgGFc-binding protein [Precursor]
Q6GMX2	IPI00430842	52865	IGHA1 protein
Q6PJA4	IPI00549769	51715	IGHG1 protein
Q6PJ95	IPI00448827/IPI00549769/IPI00448925	60102	IGHG1 protein
Q8N4Y9	IPI00472345/IPI00168728	57156	IGHG3 protein
Q6PI81	IPI00784828/IPI00748158/IPI00472610/IPI00549769/IPI00382474	52667	IGHM protein
Q6GMY2	IPI00549291	66185	IGHM protein
Q8WUK1	IPI00479708	67296	IGHM protein
Q96EY0	IPI00384393/IPI00418422/IPI00479708	68125	IGHM protein
Q96AA6	IPI00418422/IPI00477090	68611	IGHM protein
Q6PIL0	IPI00448734	13913	IGHV7-81 protein
Q6PIH7	IPI00419514/IPI00430847	25603	IGKC protein
Q6GMX8	IPI00003470/IPI00479928/IPI00470653/IPI00430847	25707	IGKC protein
Q8NEK0	IPI00382577/IPI00419424/IPI00387110/IPI00387111	26024	IGKV1-5 protein
Q8N355	IPI00154742	24793	IGLC1 protein
Q6PIQ7	IPI00448800	25021	IGLC1 protein
Q6IPQ0	IPI00551005/IPI00448800	24824	IGLC2 protein
Q6PIK1	IPI00448800	24858	IGLC2 protein
IPI00744476.5	IPI00744476	25157	IGLC2 protein
Q6PJA3	IPI00154742/IPI00785196	24509	IGLV2-14 protein
Q6NS96	IPI00719373	24899	IGLV3-21 protein
Q6PJ28	IPI00419442/IPI00386839	16118	IGLV6-57 protein
AAS85992	IPI00382481/IPI00183390	18265	Immunoglobulin C1 type
	IPI00186434	46506	Immunoglobulin C1 type
ENSP00000332314	IPI00396609	53602	Immunoglobulin C1 type
AAZ08786	IPI00183390	12672	Immunoglobulin heavy chain variable region
Q9NPP6	IPI00549440/IPI00396929/IPI00384948/IPI00375969/IPI00641229	44786	Immunoglobulin heavy chain variant [Fragment]
XP_496025	IPI00448925/IPI00382480/IPI00382471/IPI00455222/IPI00183390/IPI00384392	42788	Immunoglobulin heavy-chain-2 light-chain-2 VH segment, predicted similarity
P01591	IPI00178926	15595	Immunoglobulin J chain
AAQ22141	IPI00413843	10203	Immunoglobulin kappa chain variable region
AAZ09114	IPI00448955	11877	Immunoglobulin kappa light chain variable region
AAZ09102	IPI00178190	11995	Immunoglobulin kappa light chain variable region
CAA31195	IPI00413967	13079	Immunoglobulin kappa light chain, A23 V-segment
P15814	IPI00013438	22963	Immunoglobulin lambda-like polypeptide 1 [Precursor]
CAA59079	IPI00164470	11408	Immunoglobulin light chain variable region
Q8TE63	IPI00383016	11479	Immunoglobulin light chain variable region
AAD16245	IPI00387025	11892	Immunoglobulin light chain variable region
P08637	IPI00218834	29089	Low affinity immunoglobulin gamma FC region receptor III-A precursor
Q9UL84	IPI00384400	13579	Myosin-reactive immunoglobulin heavy chain variable region
Q9UL75	IPI00383602/IPI00384395	13719	Myosin-reactive immunoglobulin heavy chain variable region
Q9UL90	IPI00384391/IPI00736507	12437	Myosin-reactive immunoglobulin heavy chain variable region [Fragment]
Q9UL89	IPI00009792/IPI00761159/IPI00784810/IPI00419517	12605	Myosin-reactive immunoglobulin heavy chain variable region [Fragment]
Q9UL94	IPI00384409	13205	Myosin-reactive immunoglobulin heavy chain variable region [Fragment]
Q9UL88	IPI00384404	14142	Myosin-reactive immunoglobulin heavy chain variable region [Fragment]
Q9UL86	IPI00384402	11928	Myosin-reactive immunoglobulin kappa chain variable region [Fragment]
Q9UL82	IPI00384399	11445	Myosin-reactive immunoglobulin light chain variable region [Fragment]
Q9UL81	IPI00384398	11501	Myosin-reactive immunoglobulin light chain variable region [Fragment]
Q9UL70	IPI00007852	11633	Myosin-reactive immunoglobulin light chain variable region [Fragment]
Q9UL77	IPI00398220/IPI00387025	11738	Myosin-reactive immunoglobulin light chain variable region [Fragment]
Q9UL83	IPI00549330	11834	Myosin-reactive immunoglobulin light chain variable region [Fragment]
XP_943370	IPI00477714/IPI00398231	12699	PREDICTED: similar to Ig lambda chain V region 4A precursor [Homo sapiens].
Q9HCC1	IPI00007899	12243	Single chain Fv [Fragment]
Q9Y509	IPI00383732	15769	VH3 protein [Fragment]
